# Supplementary material for: Altered cardiac excitability and arrhythmia in models of SCN1B-linked developmental and epileptic encephalopathy
Source: JCI Insight. 2025 Aug 5;10(17):e190918. doi: 10.1172/jci.insight.190918 (PMC12487680; doi:10.1172/jci.insight.190918)
Supplement: Supporting data values [file jciinsight-10-190918-s277.xlsx]

## Sheet: Fig 1B
	BW/HW		Scn1b R89/R89 mice	Scn1b R89/C89 mice	Scn1b C89/C89 mice
			9.36	8.0822	8.4713
			10.5312	8.8462	8.6364
			11.5464	16.2667	10.4878
			9.7531	12.0253	11.1429
			9.1667	9.5413	13.1667
			9.9826	10.4842	8.8333
			10.3936	9.7087	9.802
			9.4684	10.7386	10.0286
			10.3625	10.0294	10.5217
			9.6627	9.597	8.5663
			8.7216	8.3188	12.0615
				10.0429	8.6364
				9.6418
				8.6747
				8.6458
				8.43
		Mean	9.9044	9.9421	10.0296
		SD	0.7782	1.9762	1.5254
		SEM	0.2346	0.494	0.4404

## Sheet: Fig. 1C
	HR		Scn1b R89/R89 mice	Scn1b R89/C89 mice	Scn1b C89/C89 mice
			426.5	428.5	471.8
			495.7	530.7	494.6
			423.4	448.9	436.9
			366.1	491.9	432.5
			398.4	376.6	473.9
			468.7	439.6	422.6
			432.1	451.1	379.5
			421	283.3	407.7
			518.7	406.2	360.8
			505.2	384.7	425.7
			511.9	424.4	500.4
			507.1	381.3	316.9
			494.2	443.9	450.1
			620.9	395.1	499
				461.5	562.6
				446.6	498.7
				472.1
				552.8
				517.9
				525.7
				531.8
				557.3
				442.5
				545.8
		Mean	470.707	455.842	445.856
		SD	64.794	67.4977	61.646
		SEM	17.3169	13.7779	15.4115

## Sheet: Fig. 1D
	p-wave duration		Scn1b R89/R89 mice	Scn1b R89/C89 mice	Scn1b C89/C89 mice
			0.0201	0.0191	0.0217
			0.0218	0.016	0.009928
			0.0173	0.0183	0.0105
			0.0107	0.0209	0.0159
			0.016	0.008768	0.0208
			0.0173	0.0176	0.0124
			0.0137	0.0205	0.0181
			0.0126	0.0262	0.0122
				0.0126	0.0149
			0.0135	0.0126	0.0128
			0.0143	0.0111	0.0124
			0.0176	0.013	0.03
			0.0137	0.0129	0.008358
			0.0191	0.013	0.0136
				0.0116	0.0137
				0.0147	0.0189
				0.0138
				0.0298
				0.0179
				0.0189
				0.0175
				0.0145
				0.0139
				0.012
		Mean	0.016	0.0161	0.0154
		SD	0.0032318	0.0048642	0.0054492
		SEM	0.00089635	0.00099291	0.0013623

## Sheet: Fig. 1E
	PR-I		Scn1b R89/R89 mice	Scn1b R89/C89 mice	Scn1b C89/C89 mice
			0.0402	0.0348	0.0341
			0.0459	0.0323	0.0334
			0.0343	0.0325	0.0399
			0.0369	0.0361	0.0341
			0.0344	0.0347	0.0406
			0.0329	0.032	0.0506
			0.0411	0.0455	0.0364
			0.0296	0.0532	0.036
			0.0327	0.0362	0.0349
			0.0365	0.033	0.035
			0.0345	0.0336	0.034
			0.0353	0.0346	0.0479
			0.0361	0.0454	0.0315
			0.0347	0.0308	0.0381
				0.0367	0.0304
				0.0331	0.0352
				0.0342
				0.0433
				0.0391
				0.0394
				0.0323
				0.0373
				0.0368
				0.0339
		Mean	0.0361	0.0367	0.037
		SD	0.004051	0.0053442	0.0054952
		SEM	0.0010827	0.0010909	0.0013738

## Sheet: Fig. 1F
	QRS-I		Scn1b R89/R89 mice	Scn1b R89/C89 mice	Scn1b C89/C89 mice
			0.0109	0.0121	0.0156
			0.009384	0.0121	0.009481
			0.0109	0.0106	0.008776
			0.0142	0.0149	0.0118
			0.0109	0.0117	0.0121
			0.009938	0.0111	0.0117
			0.0107	0.007997	0.00933
			0.014	0.0122	0.0102
			0.0109	0.012	0.0155
			0.0146	0.0131	0.009665
			0.0128	0.0173	0.0118
			0.008388	0.0124	0.0264
			0.0115	0.0122	0.0176
			0.013	0.0127	0.0179
				0.0117	0.009217
				0.009494	0.0102
				0.014
				0.0109
				0.01
				0.008773
				0.0144
				0.009216
				0.0103
				0.0101
		Mean	0.0116	0.0117	0.0129
		SD	0.0018828	0.0021033	0.0046863
		SEM	0.0005032	0.00042934	0.0011716

## Sheet: Fig. 1G
			QTc-I		Scn1b R89/R89 mice	Scn1b R89/C89 mice	Scn1b C89/C89 mice
					0.0912	0.0556	0.0528
					0.0536	0.0519	0.0492
					0.0505	0.0502	0.0357
					0.0543	0.0488	0.0457
					0.053	0.0417	0.0613
					0.0556	0.0416	0.0587
					0.0592	0.0552	0.0499
					0.0475	0.0519	0.0456
					0.0393	0.0496	0.0376
					0.053	0.0533	0.0451
					0.0471	0.0586	0.0573
					0.0455	0.053	0.078
					0.0383	0.0529	0.0533
					0.0471	0.0469	0.0507
						0.0476	0.0509
						0.0506	0.0433
						0.0468
						0.0503
						0.0537
						0.0487
						0.0466
						0.0525
						0.0544
						0.0541
				Mean	0.0525	0.0507	0.0509
				SD	0.0126	0.0041353	0.01
				SEM	0.0033724	0.00084412	0.0025116

## Sheet: Fig. 2B
	INa data		Scn1b R89/R89 mice			Cell #	-80	-70	-60	-55	-50	-45	-40	-35	-30	-25	-20	-15	-10	-5	0 mV	10	20
						#1	-0.9362	-1.007	-2.384	-6.9261	-22.322	-49.4666	-68.161	-74.0519	-73.842	-70.6674	-66.0628	-60.0752	-53.8377	-50.0526	-41.1874	-29.6252	-20.2162
						#2	-0.6419	0.9956	-1.0349	-1.8777	-5.622	-21.6127	-67.0009	-91.0197	-96.2125	-93.4794	-86.8943	-81.4624	-72.7422	-63.0979	-53.6203	-36.5992	-23.0021
						#3	-0.6474	-0.553	-1.5206	-5.2152	-15.2209	-33.2802	-46.3622	-51.9837	-53.2623	-51.3887	-48.0977	-45.2522	-41.1217	-35.7074	-30.114	-19.0957	-10.9049
						#4	-1.0784	-1.267	-0.8532	-1.9008	-7.1012	-21.6423	-35.8584	-40.5627	-41.6064	-40.6466	-38.4156	-35.6748	-33.1577	-29.9554	-27.3586	-21.6297	-17.5177
						#5	-2.438	-2.5978	-2.5636	-2.6607	-9.3294	-24.2827	-33.7035	-36.4669	-36.2956	-34.8911	-32.6815	-30.0494	-27.2517	-24.5111	-21.565	-16.5691	-12.2527
						#6	0.7056	1.0938	1.2243	-3.6723	-17.7371	-62.572	-83.0569	-86.8756	-85.2757	-80.5458	-74.7319	-68.0283	-61.1277	-54.3014	-47.4644	-34.752	-24.9991
						#7	-0.7693	-1.1157	-0.8786	-1.9332	-5.6441	-17.6363	-44.6716	-75.9561	-91.6805	-97.3691	-95.7862	-89.658	-81.7071	-72.2807	-62.8974	-44.1409	-28.2766
						#8	-0.7697	-0.6974	-1.5793	-4.7244	-16.4312	-48.9413	-77.2524	-87.8378	-89.0603	-85.8142	-80.069	-73.1696	-65.1442	-58.1037	-51.3554	-34.9418	-18.2237
						#9	-0.6853	-0.594	-0.8337	-0.7251	-1.785	-6.3089	-26.1415	-56.782	-65.5696	-66.0644	-63.7218	-59.5318	-54.8795	-50.2722	-45.6347	-35.5545	-27.0326
						#10	-0.7713	-0.5512	-1.0484	-1.4226	-5.115	-21.166	-70.4133	-85.2774	-87.2466	-85.0335	-79.2746	-71.5044	-64.4774	-55.1739	-47.0882	-18.4667	-3.497
						#11	-0.5925	-0.6664	-3.0355	-11.6379	-57.4135	-93.0994	-101.27	-101.173	-96.4881	-90.7467	-83.1073	-75.7016	-67.1402	-58.913	-51.2551	-41.649	-31.9379
						#12	-0.6528	-0.7176	-2.14	-3.1222	-5.2085	-9.855	-26.9296	-52.7751	-70.41	-82.0595	-85.8743	-80.1793	-71.5754	-63.4056	-54.2058	-33.2899	-17.6733
						#13	-0.3652	-0.6731	-1.0512	-3.7367	-16.55	-40.9837	-47.2084	-48.0496	-46.0655	-42.2197	-39.2099	-36.9793	-34.0777	-31.8163	-27.9825
						#14	-0.8487	-0.8937	-0.6872	-1.2327	-4.1124	-15.1899	-41.1199	-53.7381	-55.8764	-54.4325	-51.3126	-48.2725	-44.2754	-40.0652	-35.857	-25.3666	-16.6501
						#15	-0.2524	-0.3204	-1.4046	-4.6546	-13.4494	-29.0467	-40.6015	-45.6371	-46.6407	-44.9377	-42.2967	-38.4838	-35.6096	-31.6201	-26.8119	-17.0383	-8.4643
						#16	-1.272	-0.8434	-1.1053	-3.1444	-10.3229	-26.6783	-38.751	-44.0573	-44.6049	-48.1597	-43.5465	-41.314	-37.3099	-30.8645	-24.4146	-14.4391	-6.6784
						#17	-0.4784	-0.3759	-0.6151	-2.9141	-2.2498	-8.6648	-27.1396	-48.4867	-60.8846	-61.9676	-59.1503	-44.396	-36.1026	-41.0778	-31.0318
						#18	-0.7437	-0.7645	-0.8843	-1.9076	-6.6246	-23.9084	-47.0574	-58.1212	-60.6632	-59.602	-56.0103	-51.1976	-43.7693	-35.5103	-27.4301	-13.8429	-5.1013
						#19	-0.3893	-0.4669	-0.8609	-1.0723	-2.6918	-8.2512	-22.0947	-42.4251	-52.134	-55.2066	-54.699	-50.3669	-46.0674	-40.7543	-35.0598	-24.2204	-16.457
						n=19
						Mean	-0.7172	-0.6324	-1.224	-3.3937	-11.8385	-29.6098	-49.726	-62.1725	-65.9905	-65.5385	-62.1549	-56.9104	-51.125	-45.657	-39.0702	-27.1306	-16.9932
						SD	0.579	0.7681	0.9107	2.5621	12.5607	21.7002	22.008	20.141	19.9397	19.7942	19.2231	17.9237	16.057	13.8321	12.3121	9.8632	8.3925
						SEM	0.1328	0.1762	0.2089	0.5878	2.8816	4.9784	5.049	4.6207	4.5745	4.5411	4.4101	4.112	3.6837	3.1733	2.8246	2.3922	2.0355
			Scn1b R89/C89 mice			#1	-0.9127	-0.4608	-1.2222	-4.4268	-16.2104	-28.4426	-35.3792	-40.6997	-40.9432	-40.1995	-37.8932	-35.7731	-30.128	-27.2306	-23.5625
						#2	-1.0714	-0.7693	-2.1321	-7.2719	-24.9007	-40.5054	-47.0711	-48.1026	-46.5292	-44.6845	-41.304	-38.1968	-35.2796
						#3	-1.2813	-1.4333	-1.1667	-1.1268	-3.329	-11.5812	-33.1489	-50.5217	-55.3638	-55.4857	-53.7704	-49.5339	-45.6204	-41.7552	-36.5049	-27.9495	-19.7135
						#4	-0.7796	-0.7514	-0.8254	-1.3528	-3.3694	-11.0929	-30.0306	-47.6969	-55.8184	-57.8787	-55.9877	-51.9446	-47.1199	-42.0997	-36.8431	-26.355	-17.1825
						#5	-0.9753	-0.9458	-1.1803	-3.2171	-9.8237	-23.0773	-35.6683	-42.0685	-43.7477	-43.4191	-41.0575	-37.6947	-34.2363	-30.4286	-26.5346	-19.1129	-13.2592
						#6	-1.1516	-0.845	-1.3362	-4.0384	-18.7982	-43.4456	-53.0424	-53.5499	-50.353	-48.2635	-46.1452	-42.7138	-38.7435	-34.7649	-33.1216	-26.4113	-20.9452
						#7	-0.4521	-0.4914	-3.3958	-16.969	-34.1246	-40.7245	-42.4052	-40.4444	-33.8445	-30.0016	-26.537	-23.8588	-21.0281	-18.2221	-16.9395	-10.9392	-6.3738
						#8	-0.9684	-0.9241	-0.9991	-1.3059	-11.3785	-14.8939	-15.2179	-14.6655	-13.38	-11.2898	-10.376	-8.9882	-8.9132	-7.0173	-6.898	-5.4659	-5.1351
						#9	-1.3685	-1.4834	-1.6133	-7.0725	-19.0598	-20.5681	-20.4533	-19.8189	-20.1036	-19.0048	-18.3006	-18.0109	-17.7711	-17.6163	-17.1368	-15.8582	-14.5246
						#10	-0.8845	-0.3295	-0.8014	-2.4056	-8.0999	-22.1214	-30.5039	-32.2731	-32.2585	-31.3788	-30.1156	-27.3843	-25.7309	-23.4337	-21.8847	-17.7975	-13.8084
						#11	0.6727	-1.3195	-2.0375	-5.5175	-23.0467	-52.8333	-61.281	-60.0908	-60.867	-56.4491	-53.1244	-49.3728	-45.2136
						#12	-0.818	-1.6663	-1.4603	-3.7204	-16.2025	-48.2925	-55.7454	-58.2539	-56.3877	-53.7883	-53.6974	-49.6861	-44.9781	-40.5851	-36.0709	-29.2906	-20.5591
						#13	-0.6886	-0.5483	-1.4542	-4.5875	-18.7795	-58.3369	-69.2646	-70.6172	-67.9082	-62.9553	-59.515	-54.5254	-48.6927	-41.9338	-36.1779	-24.3946	-14.8256
						#14	-0.6395	-0.8622	-0.8674	-1.4986	-4.859	-17.5449	-49.1421	-60.8696	-63.3941	-61.4092	-57.0991	-51.9513	-46.6845	-40.9766	-36.0392	-26.0589	-16.632
						#16	-0.5691	-0.704	-0.833	-1.3493	-2.7807	-7.9022	-21.2074	-36.8241	-45.3012	-48.3635	-49.0909	-47.5187	-44.0105	-39.6283	-34.1841	-24.5983	-13.9916
						#17	-1.1321	-0.606	-0.7725	-1.8447	-3.8293	-10.3024	-22.1498	-30.6208	-34.7964	-36.1882	-34.8163	-33.9373	-29.4953	-26.6717
						#18	-0.5292	-0.7611	-1.0346	-1.8432	-4.6973	-14.9005	-34.8254	-47.7697	-52.366	-52.5206	-50.6357	-48.1206	-43.7979	-39.2551	-34.4627	-25.4249	-16.827
						#19	-0.7773	-0.8614	-0.9832	-3.1345	-8.0716	-24.8872	-42.5137	-49.7113	-52.3333	-51.2156	-48.7155	-45.2659	-41.5767	-37.627	-33.8244	-25.6099	-18.3996
						#20	-0.8894	-0.3659	-1.092	-4.4131	-14.2976	-32.3723	-41.8628	-45.1333	-45.7693	-43.7373	-39.1159	-34.2637	-27.8804	-21.1256	-14.6635	-7.0137
						#21	-0.7849	-0.6422	-0.4067	-0.3068	-4.6094	-12.5438	-26.9713	-38.1737	-45.7014	-47.0429	-45.3375	-45.2448	-38.9087	-33.3146	-29.8754	-15.7832	-6.4217
						#22	-0.8705	-0.8206	-1.3771	-1.9194	-4.9733	-12.5153	-25.0591	-35.5765	-40.5926	-41.8983	-40.721	-37.8955	-34.4206	-30.3535	-26.5076	-17.9952	-10.2249
						#23	-0.9209	-0.5926	-0.8008	-0.8568	-1.6016	-4.7406	-11.7714	-25.0243	-35.1621	-39.3341	-40.1029	-37.7806	-34.3613	-29.5967	-24.3756	-19.0104
						#24	-1.2812	-0.9895	-0.9641	-1.5666	-4.3828	-15.0447	-39.7049	-50.6396	-54.4452	-54.09	-52.054	-49.352	-44.8932	-41.2652	-36.7492	-27.9076	-20.7658
						n=24
						Mean	-0.8293	-0.8336	-1.2503	-3.5541	-11.3576	-24.7248	-36.7139	-43.4411	-45.5377	-44.8086	-42.8484	-39.9571	-36.0645	-31.662	-28.1178	-20.683	-14.6817
						SD	0.4066	0.3534	0.6174	3.5008	8.6938	15.5428	14.7547	13.5007	13.2057	12.8773	12.5006	11.7007	10.564	9.8996	8.9007	7.1891	5.0999
						SEM	0.0848	0.0737	0.1287	0.73	1.8128	3.2409	3.0766	2.8151	2.7536	2.6851	2.6066	2.4398	2.2027	2.1603	1.9903	1.6493	1.2369
			Scn1b C89/C89 mice			#1	-0.9436	-0.9583	-3.9161	-12.5871	-38.8629	-66.2986	-77.8228	-80.6064	-77.1211	-73.0846	-67.2034	-62.2327	-55.9126	-49.3893	-43.12	-31.5182	-21.108
						#2	0.8116		-0.8792	-1.1295	-3.3647	-9.8093	-21.4189	-32.9572	-38.8331	-41.3099	-40.3045	-38.0896	-34.5671	-30.6402	-26.7524	-18.9183	-11.2954
						#3	-0.9142	-0.7716	-1.0506	-2.8839	-8.7697	-21.3186	-35.3669	-43.5175	-46.1713	-45.3935	-43.0979	-39.3493	-35.1884	-30.6816	-26.0748	-17.6552	-11.0027
						#4	-0.9526	-0.8897	-1.1492	-3.4675	-10.4303	-23.934	-35.049	-40.0985	-41.1284	-39.7709	-37.3905	-34.1617	-30.9756	-27.0008	-23.4638	-16.6152	-10.4182
						#5		-0.7617	-5.9128	-15.9603	-28.56	-37.2667	-40.5997	-40.664	-39.2959	-36.1487	-33.5223	-30.4018	-27.4453	-24.1491	-21.4015	-15.8919	-11.2362
						#6	-0.6122	-0.585	-0.5696	-1.112	-3.5145	-12.0069	-44.0539	-71.4914	-78.6094	-78.6215	-74.2856	-68.4684	-61.1004	-54.188	-47.3613	-34.6584	-22.0232
						#7	0.7281	-0.7094	-1.2881	-2.8562	-9.8434	-34.1487	-72.292	-88.2443	-90.5382	-86.4339	-80.5748	-73.4841	-65.7862	-58.9288	-51.2624	-33.8749	-17.1042
						#8	1.0219	0.7409	-0.7026	-0.9964	-2.3547	-7.8385	-38.7618	-97.042	-112.45	-112.331	-108.924	-101.284	-90.0223	-79.8169	-69.6547	-47.0212	-30.5942
						#9	-0.5729	-0.5663	-1.1326	-2.0283	-5.7041	-15.3299	-26.7269	-34.8966	-36.9342	-38.1109	-36.7379	-34.8112	-31.9955	-29.3187	-24.2658	-17.4199
						#10	-0.7851	-0.5026	-0.9183	-0.9523	-3.0645	-11.8398	-46.4878	-72.7074	-77.7729	-75.4699	-70.5992	-64.5918	-56.874	-50.3088	-42.5947	-27.9176	-12.6249
						#11	-0.4866	-0.6831	-0.778	-2.3611	-8.3883	-35.2288	-77.4851	-90.7162	-91.0718	-87.1316	-80.7025	-72.9465	-64.79	-56.6151	-48.4194	-33.066	-19.1635
						#12	-0.9147	-0.2563	-0.7511	-1.929	-7.571	-35.2388	-75.3163	-85.6068	-85.7515	-81.4744	-75.3686	-68.3795	-60.9693	-53.6528	-45.2449
						#13	-0.7193	-0.8568	-0.751	-1.5519	-5.0356	-24.949	-52.9042	-61.9151	-61.4633	-57.6064	-53.268	-46.8875	-38.329	-30.1589
						#14	-1.2902	-0.5681	-1.4867	-1.0219	-1.9593	-6.6128	-27.0217	-55.1578	-63.5912	-62.986	-60.2529	-55.1377	-51.3335
						#15	-0.5759	-0.5685	-0.5272	-0.6195	-1.8902	-5.9114	-19.4682	-43.5488	-56.487	-59.9188	-58.467	-54.8218	-49.3124	-43.6446	-37.4278	-25.9552	-15.4474
						#16	-0.5614	-0.6063	-1.4147	-1.6104	-5.1477	-16.9724	-47.2023	-74.5804	-83.0179	-83.1585	-77.4344	-73.7939	-63.6099	-58.7967	-50.7483	-32.7601	-16.9022
						#17	-0.4322	-0.2971	-0.5943	-1.442	-5.0102	-17.4486	-43.9438	-56.7967	-58.6378	-56.5022	-52.9512	-48.9648	-42.9692	-36.0079	-29.2351	-17.3845	-8.261
						#18	-0.6135	-0.4247	-0.8305	-1.8894	-6.9872	-28.0976	-51.7797	-57.1705	-56.6577	-52.4471	-51.8198	-46.6809	-41.0688	-33.0371	-26.669	-15.6224	-7.347
						n=18
						Mean	-0.4596	-0.545	-1.3696	-3.1333	-8.6921	-22.7917	-46.3167	-62.651	-66.4185	-64.8833	-61.2725	-56.3604	-50.125	-43.9021	-38.356	-25.7519	-15.3234
						SD	0.6643	0.3835	1.3634	4.1647	9.6426	15.0888	18.7836	20.7115	21.7638	21.1476	19.8762	18.4389	16.2706	15.3697	13.6238	9.5367	6.3755
						SEM	0.1611	0.093	0.3214	0.9816	2.2728	3.5565	4.4273	4.8817	5.1298	4.9845	4.6849	4.3461	3.835	3.7277	3.4059	2.4624	1.7039

## Sheet: Fig. 2C
			Nomalized		Scn1b R89/R89 mice			-80	-70	-60	-55	-50	-45	-40	-35	-30	-25	-20	-15	-10	-5	0			Nomalized			Scn1b R89/R89 mice			1	0.9626	0.9446	0.8883	0.7845	0.5774	0.3385	0.1529	0.0401	0.0121	0.0069783	0.0026362	0.0080634	0.0074428	0.0112	0.0026362	0	0.014
			Activation					0	0.0022949	0.02	0.1253	0.4107	0.7038	0.8515	0.9459	0.965	0.986	1	1	1	1	1			Inactivation						0.9802	0.9936	1	0.9956	0.9613	0.8737	0.6628	0.4234	0.1895	0.1078	0.0462	0.0131	0.01	0.002316	0.0029336	0	0.0021616	0.0020072
								0	0.0012275	0.0145	0.0587	0.2169	0.5192	0.7647	0.889	0.9524	0.9843	1	1	1	1	1									1	0.9819	0.9773	0.9231	0.7847	0.5272	0.27	0.0972	0.023	0.0133	0.0213	0.0091183	0.0123	0.0103	0.0094977	0	0.0094977	0.0018992
								0.0094332	0	0.0128	0.019	0.0474	0.1754	0.5666	0.8224	0.9359	0.9854	1	1	1	1	1									1	0.9511	0.9151	0.8789	0.7813	0.5763	0.3076	0.105	0.0198	0.0060807	0.003608	0.011	0.0076277	0.0053098	0.0106	0.0015025	0.0060807	0
								0.00039516	0	0.0121	0.0596	0.1968	0.4658	0.6965	0.84	0.93	0.9755	1	1	1	1	1									0.9649	1	0.99	0.9326	0.7928	0.5447	0.2847	0.1025	0.0201	0.0043927	0.0015201	0.00016861	0	0.00033722	0.0015201	0.00050582	0.00067443	0.000846
								0.0010944	0.0053309	0	0.0194	0.1187	0.4122	0.7303	0.8756	0.953	0.9907	1	1	1	1	1									1	0.9952	0.9854	0.977	0.9508	0.863	0.6307	0.3442	0.1399	0.0766	0.0308	0.0083662	0.0043836	0	0.001879	0.003758	0.0016701	0.00083456
								0	0.0063609	0.0102	0.0147	0.1619	0.515	0.7761	0.899	0.9578	0.9887	0.9989	0.9962	0.9869	0.9779	0.9575									1	0.9754	0.9651	0.9323	0.8747	0.7162	0.463	0.2215	0.07	0.0305	0.0078002	0.0045994	0.0019998	0.0024991	0.00089929	0.0033996	0	0.00049934
								0	0.0022917	0.0014811	0.0085941	0.0347	0.1241	0.3416	0.6248	0.8122	0.9334	1	1	1	1	1									0.9991	1	0.9904	0.9752	0.9701	0.9116	0.7739	0.5596	0.3054	0.1841	0.0972	0.0365	0.0057731	0.0018612	0	0.0035886	0.0074449	0.0002646
								3.156e-05	0	0.006843	0.0314	0.128	0.4153	0.703	0.8581	0.9384	0.9809	1	1	1	1	1									1	0.9654	0.9506	0.93	0.9088	0.8243	0.6363	0.3523	0.1258	0.0586	0.0272	0.0039028	0.0215	0.0092097	0.0112	0.0028527	0	0
								0.00035863	0	0.002911	0.0021631	0.0143	0.068	0.316	0.7336	0.9009	0.9681	1	1	1	1	1									1	0.9828	0.9602	0.9382	0.8941	0.7705	0.5198	0.2743	0.0982	0.0427	0.0116	0.0097772	0.00361	0.0042868	0.0054904	0.0028582	0.00060183	0
								0.00086007	0	0.0036744	0.0067434	0.0351	0.1671	0.6081	0.8002	0.8953	0.9624	1	1	1	1	1									0.9622	0.9627	0.9724	0.9841	0.9819	1	0.9182	0.641	0.3179	0.1864	0.0931	0.0216	0.0127	0.0084751	0.0138	0	0.00079799	0.0065037
								0	0.00055212	0.0127	0.0587	0.3149	0.54	0.6212	0.6582	0.668	0.6714	0.6601	0.6491	0.6254	0.6005	0.577									0.979	1	0.9552	0.9695	0.9852	0.8689	0.6209	0.275	0.0705	0.0261	0.0073795	0.0046122	0.0023963	0.0047951	0.0035042	0	0.0033187	0.0113
								0.3051	0.3053	0.3081	0.3103	0.3151	0.3262	0.3689	0.4406	0.501	0.5538	0.5907	0.6003	0.6002	0.6021	0.599									1	0.9786	0.9577	0.9382	0.8915	0.766	0.4802	0.2093	0.0613	0.0199	0.0072878	0.0115	0.0063073	0.0072878	0.0046271	0.009392	0	0.001121
								0	0.0049061	0.0118	0.0574	0.2848	0.7497	0.912	0.9825	1	0.9765	0.9706	0.9846	0.9814	0.9979	0.9632									1	0.966	0.9492	0.9384	0.9171	0.8494	0.6691	0.3432	0.1166	0.0526	0.0156	0.0069339	0.0078724	0.0069339	0.0043105	0	0.00018769	0.0039351
								0.00024944	0.0014503	0	0.0069972	0.0445	0.1968	0.5802	0.8109	0.9031	0.9463	0.9649	0.9883	0.9946	0.997	1
								0	0.0010429	0.0153	0.0602	0.1901	0.4406	0.6598	0.7975	0.8809	0.9232	0.9524	0.9586	0.9924	1	0.98
								0.0032097	0	0.0040223	0.0298	0.1258	0.3631	0.5716	0.704	0.7759	0.9195	0.9194	0.9761	1	0.9551	0.8936
								0.00041679	0	0.002318	0.0229	0.0184	0.0849	0.2934	0.5718	0.7864	0.8836	0.941	0.798	0.7462	1	0.9173
								0	0.00057313	0.0019693	0.0098851	0.0479	0.1975	0.4243	0.5708	0.6526	0.7085	0.7435	0.7694	0.7577	0.7246	0.6817
								0	0.0010852	0.0058188	0.008725	0.0289	0.1018	0.2962	0.6107	0.8055	0.9195	0.9879	0.9931	1	0.9839	0.9534
							Mean	0.0169	0.0175	0.0235	0.0479	0.1439	0.3456	0.5833	0.7598	0.8534	0.9083	0.9331	0.9323	0.9308	0.9389	0.9222								Mean	0.9918	0.9797	0.9652	0.943	0.8913	0.7621	0.5411	0.293	0.1142	0.0587	0.027	0.0103	0.0074667	0.0050753	0.0058187	0.0021781	0.0023168	0.0030865
							SD	0.0698	0.0697	0.0692	0.0705	0.12	0.2082	0.1936	0.1466	0.1302	0.124	0.1244	0.1275	0.136	0.1345	0.1395								SD	0.014	0.0164	0.0226	0.0343	0.0772	0.1513	0.1954	0.1665	0.0973	0.061	0.0314	0.0092311	0.0055093	0.0033218	0.0045366	0.0025738	0.0031308	0.0044612
							SEM	0.016	0.016	0.0159	0.0162	0.0275	0.0478	0.0444	0.0336	0.0299	0.0285	0.0285	0.0292	0.0312	0.0309	0.032								SEM	0.003748	0.0043824	0.0060457	0.0091708	0.0206	0.0404	0.0522	0.0445	0.026	0.0163	0.0083926	0.0024671	0.0014724	0.00088779	0.0012125	0.00068788	0.00083674	0.0011923
					Scn1b R89/C89 mice			0.0053726	0	0.0127	0.067	0.2782	0.5229	0.694	0.8541	0.9224	0.9773	1	1	1	1	1						Scn1b R89/C89 mice			1	0.9488	0.9642	0.8852	0.7545	0.5059	0.2479	0.0825	0.0087686	0.0047003	0.0056906	0.0037068	0.00053762	0	0.00033955	0.0058887	0.0088629	0.0052945
								0.0032994	0	0.0227	0.1097	0.4221	0.7278	0.8913	0.9606	0.9821	1	1	1	1	1	1									0.998	1	0.9283	0.8567	0.7032	0.4768	0.2313	0.0837	0.018	0.0055099	0.0097499	0.0083373	0.0105	0.012	0	0.0074893	0.0035326	0.0096072
								0	0.0027037	0.0010597	0.001253	0.0303	0.1447	0.4642	0.7596	0.8903	0.9573	1	1	1	1	1									1	0.982	0.9746	0.9684	0.9327	0.8366	0.6447	0.4006	0.1666	0.0904	0.0351	0.0106	0.0053707	0.003991	0.0034015	0.004217	0	0.0045823
								0	0.00036725	0.0018948	0.0082748	0.033	0.1324	0.3944	0.6742	0.849	0.9512	1	1	1	1	1									1	0.9674	0.9504	0.9284	0.8921	0.7883	0.599	0.3662	0.1499	0.0769	0.0303	0.0021724	0.0013139	0.0013139	0.0016891	0.0030046	0.0061976	0
								0	0.00069897	0.005417	0.0378	0.1486	0.3875	0.6446	0.8147	0.91	0.9746	1	1	1	1	1									1	0.9502	0.931	0.8808	0.7931	0.6204	0.3867	0.1762	0.0458	0.0135	0.0072	0	0.0079449	0.0039714	0.0084408	0.0064551	0.0019857	0.0052143
								0.0028876	0	0.0079572	0.049	0.2821	0.7007	0.9041	0.9647	0.961	0.9796	1	1	1	1	1									1	0.9386	0.9321	0.8894	0.8097	0.6288	0.3986	0.1783	0.0469	0.0234	0.0285	0	0.03	0.0020793	0.0237	0.0134	0.0131	0.0192
								0	0.0012983	0.0538	0.3132	0.678	0.8668	0.9704	1	0.9092	0.8828	0.8632	0.8632	0.8632	0.8632	0.8632									0.9984	1	0.9671	0.8929	0.6445	0.3624	0.1389	0.0252	0	0.00044043	0.00058624	0.0197	0.0117	0.0033627	0.00087788	0.00029163	0.0011695	0.0057047
								0	0.0017606	0.0102	0.0303	0.6315	0.8918	0.9717	1	0.9765	0.8833	0.8791	0.8283	0.9072	0.788	0.8758									1	0.9918	0.9773	0.9176	0.8291	0.5836	0.2887	0.1023	0.0201	0.0156	0	0.012	0.0021867	0.0117	0.0034597	0.0069193	0.0065566	0.0074668
								0.01	0	0.011	0.0488	0.189	0.5536	0.8052	0.8984	0.9493	0.9792	1	1	1	1	1									1	1	0.9512	0.8743	0.7713	0.5439	0.3018	0.1101	0.022	0.0139	0.0030387	0.0017357	0.00217	0.00065066	0.003364	0	0.00217	0.0035803
								0	0.0221	0.0322	0.0779	0.3159	0.7481	0.9087	0.9368	1	1	1	1	1	1	1									1	1	0.9706	0.9413	0.8342	0.6574	0.3933	0.1779	0.0382	0.0152	0.012	0.0055438	0	0.0072761	0.0062355	0.0098164	0.0085453	0.0062355
								0	0.0101	0.0092849	0.0388	0.2072	0.6671	0.8133	0.8991	0.9229	0.9369	1	1	1	1	1									1	0.9665	0.9389	0.9139	0.846	0.6587	0.415	0.1796	0.049	0.0184	0.0039727	0.0013262	0.0041272	0.0051593	0.0053064	0	0.0041272	0.0045698
								0.00071195	0	0.0093675	0.0425	0.2004	0.6724	0.8529	0.9321	0.9654	0.9696	1	1	1	1	1									1	0.9653	0.9546	0.9429	0.9222	0.8821	0.7024	0.4586	0.2193	0.1204	0.0605	0.0179	0.0082203	0.00080736	0.0066207	0.0064589	0.0035531	0
								0	0.0026035	0.0034908	0.0109	0.0506	0.2094	0.6355	0.8435	0.9445	0.9889	1	1	1	1	1									1	0.9937	0.9735	0.9338	0.9522	0.885	0.7429	0.488	0.2102	0.1178	0.0474	0.0397	0.0153	0.04	0.0324	0.0348	0.011	0
								0.1938	0.1953	0.197	0.2023	0.2173	0.2729	0.4276	0.6313	0.7732	0.8624	0.9318	0.9764	0.995	1	0.9818									1	0.9887	0.9774	0.9708	0.9339	0.8305	0.5752	0.302	0.1135	0.0506	0.0027927	0.0043149	0.0033001	0	0.0005074	0.0011839	0.00042283	0.002539
								0.0068579	0	0.0037545	0.0237	0.0631	0.1965	0.459	0.6779	0.8227	0.9165	0.9483	1	0.9455	0.9378										1	0.9813	0.9673	0.9578	0.9115	0.8244	0.5703	0.2394	0.0639	0.0178	0.0073208	0.0079452	0.0054518	0.0071657	0.0051396	0	0.0115	0.0010895
								0	0.002899	0.0068539	0.0173	0.0552	0.1972	0.4971	0.7292	0.8567	0.925	0.9655	1	0.9999	0.9941	0.9798									1	0.9844	0.9732	0.9265	0.8909	0.8354	0.6342	0.3536	0.157	0.0728	0.0462	0.0061337	0	0.0114	0.0114	0.0166	0.0391	0.0632
								0	0.0014676	0.0036258	0.0291	0.0911	0.3124	0.5702	0.7092	0.7959	0.8333	0.852	0.8555	0.8547	0.8478	0.8432
								0.0056885	0	0.0108	0.0616	0.2233	0.5452	0.756	0.8768	0.9616	1	0.9806	0.9506	0.8657	0.7445	0.5971
								0.003225	0.0025844	0.00083739	0	0.0505	0.1534	0.3589	0.551	0.7188	0.812	0.8666	0.9691	0.9469	0.9388	1
								0	0.00030988	0.0085303	0.0169	0.0627	0.1834	0.4026	0.6178	0.7622	0.8545	0.908	0.9315	0.9424	0.9376	0.9393
								0.0029915	0	0.0035523	0.0049485	0.0168	0.0684	0.1932	0.4497	0.6852	0.8334	0.9296	0.9661	0.9794	0.9525	0.9006
								0.0021108	0	0.00069546	0.0088336	0.0471	0.1986	0.5732	0.7785	0.8917	0.9467	0.9777	1	0.987	0.9918	0.9738
							Mean	0.0108	0.0111	0.0189	0.0546	0.1952	0.4251	0.6449	0.7981	0.8841	0.9302	0.9592	0.97	0.9676	0.9544	0.9502								Mean	0.9998	0.9787	0.9582	0.9175	0.8388	0.6825	0.4544	0.2328	0.0831	0.0411	0.0188	0.0088198	0.0067577	0.0069298	0.0070551	0.0072828	0.007614	0.0086427
							SD	0.041	0.0414	0.0416	0.0732	0.1854	0.268	0.2264	0.153	0.09	0.0609	0.0531	0.0531	0.0503	0.0756	0.0959								SD	0.00061914	0.0202	0.0176	0.0347	0.0892	0.1621	0.1858	0.1446	0.0745	0.0412	0.0196	0.0101	0.0076562	0.0097418	0.0089159	0.0088099	0.0093503	0.0153
							SEM	0.0087359	0.0088346	0.0088652	0.0156	0.0395	0.0571	0.0483	0.0326	0.0192	0.013	0.0113	0.0113	0.0107	0.0161	0.0209								SEM	0.00015478	0.0050546	0.0043892	0.0086828	0.0223	0.0405	0.0465	0.0361	0.0186	0.0103	0.0049056	0.0025324	0.001914	0.0024354	0.002229	0.0022025	0.0023376	0.0038214
					Scn1b C89/C89 mice			0	0.00076005	0.0278	0.1108	0.3772	0.6876	0.8603	0.9525	0.978	1	0.9981	0.9981	0.9981	0.9981	0.9981						Scn1b C89/C89 mice			1	0.9412	0.9576	0.9437	0.7447	0.4726	0.2333	0.0792	0.0101	0.0061631	0.0055223	0.0050084	0.0037238	0.0044946	0	0.0011546	0.0021823	0.0016685
								0	0.011	0.0222	0.0266	0.0633	0.1759	0.3967	0.6474	0.8184	0.9409	1	1	1	1	1									0.9862	1	0.9677	0.943	0.924	0.7839	0.5623	0.3049	0.1076	0.0444	0.014	0.0102	0	0.0016453	0.0076865	0.0121	0.0167	0.0046659
								0.00074462	0	0.0047253	0.0314	0.1219	0.3302	0.5924	0.7854	0.9006	0.9623	1	1	1	1	1									1	0.9507	0.924	0.8808	0.7664	0.5547	0.285	0.0943	0.0095156	0	0.0033832	0.0012451	0	0.007303	0	0.0096172	0.0026705	0.0016015
								0	0.0115	0.0205	0.0286	0.1622	0.6293	0.8773	0.9742	1	0.9522	0.9496	0.9496	0.9496	0.9496	0.9496									1	0.9592	0.9358	0.8974	0.8256	0.6725	0.443	0.2182	0.0585	0.0242	0.0063161	0.0066873	0.0096604	0.0149	0.0319	0	0.0078026	0.0042726
								0	0.00027433	0.005696	0.0453	0.1713	0.4352	0.6863	0.8434	0.932	0.9759	1	1	1	1	1									1	0.9589	0.9314	0.8608	0.7217	0.4811	0.2445	0.0867	0.0155	0.0078249	0.0093904	0.0113	0.0092162	0.0017397	0.0127	0.005565	0.0027825	0
								0	0	0.0936	0.289	0.5574	0.7755	0.9006	0.9641	1	0.9921	0.9985	0.9985	0.9985	0.9985	0.9985									1	0.9378	0.8775	0.7218	0.4371	0.1634	0.0378	0.0291	0.0281	0.033	0.0354	0.0322	0.0197	0.0212	0.0348	0.0145	0.0212	0
								0	0.00017944	0.00049028	0.005294	0.0272	0.1091	0.4378	0.7624	0.9011	0.9736	1	1	1	1	1									1	0.9869	0.9779	0.9685	0.9384	0.8526	0.6437	0.3713	0.1449	0.0739	0.0302	0.0062405	0	0.0037887	0.0087029	0.0012279	0.00071704	0.0017401
								0	0.008702	0.0133	0.0254	0.0817	0.2904	0.6517	0.853	0.9445	0.9798	1	1	1	1	1									1	0.9864	0.9787	0.9556	0.9161	0.8009	0.5921	0.342	0.1339	0.0702	0.0291	0.0103	0.0073888	0.0143	0.0045974	0.0037052	0.002142	0
								0	0.00093441	0.008274	0.0101	0.0186	0.0541	0.2659	0.7048	0.8772	0.9474	1	1	1	1	1									0.9618	0.9878	0.9936	1	0.9994	0.9704	0.8463	0.6017	0.3058	0.1801	0.0905	0.0356	0.0112	0.0025369	0.0041861	0.0078638	0.0031713	0
								0	0.0017731	0.001663	0.0103	0.0493	0.2867	0.665	0.8494	0.9266	0.9634	1	1	1	1	1									1	0.9864	0.9826	0.9577	0.9163	0.8204	0.5165	0.1911	0.0484	0.0241	0.0151	0.0164	0.0114	0.008986	0	0.00789	0.0052592	0.0138
								0	0.00057195	0.0119	0.0301	0.106	0.3146	0.5826	0.8029	0.8964	0.9783	1	1	1	1	1									1	0.9951	0.9968	0.9954	0.9947	0.9758	0.8885	0.5881	0.2567	0.1373	0.0623	0.0225	0.0071569	0.0042553	0.0047389	0.00077457	0	0.0053605
								0.0015059	0	0.0036874	0.0043985	0.0237	0.1088	0.4692	0.7924	0.9185	0.9722	1	1	1	1	1									1	0.9901	0.9827	0.9747	0.9527	0.9083	0.7461	0.4504	0.2093	0.1144	0.0408	0.0067052	0.0027239	0.0061812	0	0.0010479	0.0019906	0.0011722
								0	0.0015305	0.0026705	0.0148	0.0636	0.2943	0.6956	0.8751	0.9487	0.9863	1	1	1	1	1									0.9364	0.9475	0.9816	1	0.9851	0.976	0.826	0.4639	0.1632	0.0776	0.0302	0.008191	0.00076362	0.0044773	0.0019657	0.0027308	0	0.0058241
								0	0.0017716	0.0016619	0.0103	0.0493	0.2867	0.665	0.8494	0.9266	0.9634	1	1	1	1	1									0.9723	0.9702	1	0.9864	0.9661	0.9088	0.7591	0.4648	0.2098	0.1205	0.0556	0.0168	0	0.0006414	0.00096134	0.00048067	0.0016027	0.0014132
								0.0062299	0	0.0104	0.0059198	0.0176	0.0768	0.3494	0.7597	0.9293	0.9791	1	1	1	1	1									1	0.9749	0.9716	0.9658	0.9678	0.959	0.8509	0.5796	0.204	0.0872	0.0264	0.0065819	0.0123	0.0155	0.001963	0.0036265	0
								0	0.00038452	0.00051572	0.0017722	0.0162	0.0649	0.2399	0.5819	0.8152	0.9383	1	1	1	1	1									0.9687	0.986	0.9432	0.9184		1	0.8345	0.4502	0.1541	0.0775	0.0277	0.012	0.00020453	0.0023571	0.0059438	0.0034845	0	0.002513
								0.00087294	0	0.0033619	0.013	0.0553	0.2134	0.5821	0.8138	0.9139	0.9649	1	1	1	1	1									1	0.965	0.9705	0.9405	0.9703	0.9539	0.875	0.6119	0.247	0.1198	0.0443	0.0177	0.0076186	0.0018767	0	0.002814	0.003483	0.0066162
								0.0012312	0	0.0046988	0.017	0.0786	0.351	0.6991	0.8351	0.9007	0.9142	1	1	1	1	1									0.9847	0.972	1	0.9988	0.9877	0.9375	0.7931	0.47	0.1886	0.0924	0.0385	0.0083153	0.0035252	0.0044066	0.0023928	0.0056657	0.00088131	0
																															1	0.981	0.9684	0.946	0.9271	0.8778	0.6962	0.3436	0.0943	0.0389	0.0135	0.0047687	0	0.0021764	0.0011404	0.0058047	0.0057003	0.0033812
																															1	0.9899	0.9475	0.941	0.9125	0.8707	0.7	0.395	0.1678	0.0896	0.0369	0.0077361	0.0048988	0.0029929	0	0.0035379	0.0012254	0.0014835
							Mean	0.00058803	0.0021879	0.0132	0.0378	0.1134	0.3047	0.5898	0.8137	0.9182	0.9658	0.997	0.997	0.997	0.997	0.997								Mean	0.9905	0.9734	0.9645	0.9398	0.887	0.797	0.6187	0.3568	0.1379	0.071	0.0308	0.0123	0.005574	0.006288	0.0061839	0.0046795	0.0039755	0.0029217
							SD	0.0014889	0.0038613	0.0216	0.0674	0.1403	0.2126	0.1971	0.102	0.0501	0.0211	0.0118	0.0118	0.0118	0.0118	0.0118								SD	0.0176	0.0187	0.0306	0.0644	0.1383	0.2209	0.2509	0.1863	0.0889	0.0487	0.0216	0.0089929	0.0054956	0.0057363	0.0099262	0.0039982	0.0055678	0.0033862
							SEM	0.00035094	0.00091013	0.0050915	0.0159	0.0331	0.0501	0.0464	0.0241	0.0118	0.0049841	0.0027919	0.0027919	0.0027919	0.0027919	0.0027919								SEM	0.0039312	0.0041867	0.0068391	0.0144	0.0317	0.0494	0.0561	0.0417	0.0199	0.0109	0.0048342	0.0020109	0.0012289	0.0012827	0.0022196	0.00089403	0.001245	0.00077686

## Sheet: Fig. 2D
		Scn1b R89/R89 mice			Cell #		INaL
					#1		-0.3883
					#2		-0.5023
					#3		-0.4138
					#4		-0.1916
					#5
					#6		-0.1039
					#7		-0.3962
					#8		-0.2991
					#9		-0.1719
					#10
					#11		-0.5549
					#12		-0.3548
					#13		-0.204
					#14
					#15		-0.5237
					#16
					#17
					#18		-0.238
					#19
						Mean	-0.334
						SD	0.1454
						SEM	0.0403
		Scn1b R89/C89 mice			#1		-0.2189
					#2		-0.2589
					#3		-0.1858
					#4		-0.2432
					#5		-0.1945
					#6
					#7
					#8
					#9
					#10		-0.2136
					#11		-0.4121
					#12		-0.2189
					#13		-0.2028
					#14		-0.5343
					#16		-0.2243
					#17		--
					#18		-0.0719
					#19		-0.2512
					#20		-0.1006
					#21		--
					#22		-0.2981
					#23		-0.2516
					#24		-0.1779
						Mean	-0.2387
						SD	0.1061
						SEM	0.0257
		Scn1b C89/C89 mice			#1		-0.3525
					#2		-0.2198
					#3		-0.1939
					#4		-0.2646
					#5
					#6		-0.24
					#7		-0.2066
					#8		-0.2736
					#9		-0.4946
					#10		-0.4632
					#11		-0.9259
					#12		-0.3152
					#13		-0.0718
					#14
					#15		-0.1488
					#16		-0.2666
					#17		-0.2491
					#18		-0.2347
						Mean	-0.3076
						SD	0.1955
						SEM	0.0489

## Sheet: Fig. 2E
		Scn1b R89/R89 mice			Cell #		INaL/INaP
					#1		0.0058784
					#2		0.0057805
					#3		0.0086041
					#4		0.0049885
					#5
					#6		0.0013904
					#7		0.0041364
					#8		0.0037352
					#9		0.0026984
					#10
					#11		0.0066763
					#12		0.0041321
					#13		0.0052024
					#14
					#15		0.0124
					#16
					#17
					#18		0.0042494
					#19
						Mean	0.0053748
						SD	0.002771
						SEM	0.00076855
		Scn1b R89/C89 mice			#1		0.0057763
					#2		0.0062681
					#3		0.0034551
					#4		0.0043434
					#5		0.0047366
					#6
					#7
					#8
					#9
					#10		0.007094
					#11		0.0077569
					#12		0.0040759
					#13		0.0034079
					#14		0.0093569
					#16		0.0045689
					#17		--
					#18		0.0014203
					#19		0.0051573
					#20		0.0025727
					#21		--
					#22		0.0073201
					#23		0.0062729
					#24		0.0034175
						Mean	0.0051177
						SD	0.0020561
						SEM	0.00049869
		Scn1b C89/C89 mice			#1		0.0052454
					#2		0.0054531
					#3		0.0044983
					#4		0.0070778
					#5
					#6		0.0032309
					#7		0.0025639
					#8		0.0025117
					#9		0.0135
					#10		0.006561
					#11		0.0115
					#12		0.0041815
					#13		0.001347
					#14
					#15		0.0025443
					#16		0.0034424
					#17		0.0047052
					#18		0.0045288
						Mean	0.0051807
						SD	0.0032587
						SEM	0.00081467

[truncated: 57 more sheets: Fig. 3B, Fig. 3C, Fig. 3D, Fig. 4B, Fig. 4C, Fig. 4D, Fig. 5B, Fig. 5C, Fig. 6D, Fig 5E, Fig 6B, Fig 6C, Fig 7D, Fig 7E, Fig 7H, Fig 7I, Fig 8B, Fig 8C, Fig 8D, Fig 8F …]
